# Supplementary material for: Wearable Devices for the Quantitative Assessment of Knee Joint Function After Anterior Cruciate Ligament Injury or Reconstruction: A Scoping Review
Source: Sensors (Basel). 2025 Sep 18;25(18):5837. doi: 10.3390/s25185837 (PMC12473230; doi:10.3390/s25185837)
Supplement: Supplementary file 1 [file sensors-25-05837-s001.zip]

Archive with 3 entries (3 files):
- sensors-3824678-Supplementary File S1. Tables with detailed information for each study.xlsx
- sensors-3824678-Supplementary File S2. PubMed search strategy.pdf
- sensors-3824678-Supplementary File S3. PRISMA-ScR-Checklist.pdf
