# Supplementary material for: Wearable Devices for the Quantitative Assessment of Knee Joint Function After Anterior Cruciate Ligament Injury or Reconstruction: A Scoping Review
Source: Sensors (Basel). 2025 Sep 18;25(18):5837. doi: 10.3390/s25185837 (PMC12473230; doi:10.3390/s25185837)
Supplement: Supplementary file 1 [file sensors-25-05837-s001.zip › sensors-3824678-Supplementary File S1. Tables with detailed information for each study.xlsx]

## Sheet: Participants
Study	Sample	Sample size justified	Characteristics	Exclusion criteria	Activity level	Gender	Age (years)	Height (cm)	Body mass (kg)	BMI	Timing	Reporting format (if other than mean ± SD)
[43] Niederer et al.	1441	Participants from Jan 2018 - Oct 20 patients database registry	Participants with an acute unilateral tear of the ACL, with or without additional injuries to the same knee, and have undergone anatomically assisted arthroscopic reconstruction.	Injuries to both lower limbs, major injuries other than ACL tears (excluding secondary knee injuries), pregnancy, and serious conditions that could potentially impact motor function.		592F, 849M	29.4 ± 11.8	NR	NR	NR	NR
[42] Portillo-Ortiz et al.	Knees/tests: 437 captured; 399 analysed; number of participants: NR	NR	Adults ≥18 years, with primary ACL injury verified by a specialist in orthopaedic trauma or sports medicine; listed for ACL reconstruction surgery; provided written informed consent to participate.	Younger than 18 years; with neurovascular injury or pathology likely to influence study outcomes; with fracture, graft re-rupture, or neurological/muscular conditions that prevent performance of the standardised pivot manoeuvre.	NR	NR	NR	NR	NR	NR	preoperatively, postoperatively
[47] Kawanishi et al.	91	NR	ACL injured patients who received double-bundle ACL reconstruction using hamstring tendon autografts	Severe knee osteoarthritis (ICRS grade 3 or 4), associated ligament injuries requiring reconstruction, knees with a preoperative extension deficit greater than 5° or hyperextension greater than 5°, previous injuries to either knee, incomplete repair of meniscal injuries or those that underwent surgical resection, positive pivot shift in the intact knee.	NR	54F, 37M	20 (17 to 33)	163 (160 to 171)	NR	22.6 (20.4 to 24.7)	Time from injury to surgery (months): 4 (2 to 7)	Median [IQR]
[49] Diermeier et al.	89	NR	Patients with a primary ACL injury of at least one ACL bundle confirmed by MRI and requiring reconstruction.	Prior surgery involving ligaments in the affected knee; advanced cartilage damage (grade 3); additional injuries involving posterior cruciate ligament (PCL); inflammatory arthritis; prior injuries or surgeries to the uninjured knee; refusal to participate in the study.	NR	NR	27 (range: 15-45)	NR	NR	24.3 (range: 15.4-39.6)	Surgery within 1 year of injury; testing done preoperatively, at time zero after ACLR and after 24 months
[50] Musahl et al.	77	The authors planned n = 100 a priori to achieve >80% power to detect ρ=0.30 (α = 0.05); 77 were ultimately analysed (due to missing data).	Aged between 14 and 50 years; regular engagement in high-level sport or comparable manual-labour activity; MRI and arthroscopy confirmed complete ACL tear; complete datasets for both lateral-compartment acceleration and translation outcomes.	Partial ACL tear; inflammatory arthritis; grade 3–4 cartilage lesions; combined ACL–PCL injury; prior ligament surgery on the affected knee; prior/concurrent contralateral knee injury; any lower-limb problem precluding high-level activity; missing data for either acceleration or translation	High level (> 100 h annually in football, basketball, soccer, racquet sports, skiing, or manual labor occupations)	34F, 43M	25.2 ± 9.0	NR	NR	24.4 ± 4.2	Time from injury to surgery (days): 120.8 ± 89.4
[57] Cherelstein et al.	72 post ACLR: group BPTB: 28, group QT: 27, group HT: 17	NR	Patients who underwent unilateral, primary ACL reconstruction between May 2022 and July 2023.	Radiographic evidence of osteoarthritis (Kellgren–Lawrence grade >1), history of ipsilateral or contralateral knee surgery, lower limb fracture at the time of ACL injury, inflammatory arthritis, immunodeficiency, or articular cartilage damage greater than 3A, received multiligamentous reconstruction or partial meniscectomy during ACLR.	Physically active individuals	42F, 30M: group BPTB: 13F, 15M, group QT: 19F, 8M, group HT: 10F, 7M	13 - 40: group BPTB: 20.1 ± 5.3, group QT: 21.7 ± 6.8, group HT: 19.0 ± 5.3	group BPTB: 170 ± 9.7 group QT: 170 ± 9.4, group HT: 170 ± 7.7	group BPTB: 73.8 ± 12.1, group QT: 71.3 ± 13.3, group HT: 80.2 ± 21.2	NR	6 ± 1 months post-ACLR group BPTB: 6.5 ± 0.7, group QT: 6.3 ± 0.8, group HT: 6.4 ± 1.0
[53] Labbe et al. 2010	70	NR	Chronic ACL injury; patients awaiting reconstruction.	NR	NR	NR	NR	NR	NR	NR	Preoperatively
[44] Mengis et al.	67	NR	Individuals aged 18 to 65 with a recent unilateral ACL tear (injury to surgery within 6 months), who were recommended for surgical reconstruction.	Bucket handle meniscal tear, cartilage damage exceeding ICRS grade II, multiligament injury, neurological damage or underlying medical conditions, rheumatic disease, history of previous lower extremity surgery, pregnancy, non-compliance.	Tegner Activity Score: 6.0 [IQR: 4.0-7.0]	20F, 47M	Median: 25.3 [IQR: 21.9–32.0]	Median: 177.0 [IQR: 169.0–183.0]	Median: 75.5 [IQR: 67.3–85.0]	Median: 23.9 [IQR: 22.5–26.3]	NR	Median [Q1–Q3]
[55] Yagi et al.	60	Power calculation	Consecutive patients with unilateral ACL insufficiency having an ACL reconstruction, randomly divided into three groups: - double-bundle - antero-medial single bundle - posterolateral single-bundle.	Prior ligament reconstruction or additional ligament injury in the affected knee.	NR	42F, 18M	mean 22.4 ± 7.9	NR	NR	NR	Average time from injury to surgery: 10.9 months. Test performed 1 year after the surgery (during screw removal)
[58] Cherelstein et al.	44, group BTB: 22, group QT: 22	NR	Patients who underwent unilateral, primary ACL reconstruction between May 2022 and July 2023.	Radiographic evidence of osteoarthritis (Kellgren–Lawrence grade >1), history of ipsilateral or contralateral knee surgery, lower limb fracture at the time of ACL injury, inflammatory arthritis, immunodeficiency, or articular cartilage damage greater than 3A, received multiligamentous reconstruction or partial meniscectomy during ACLR.	Physically active individuals	28F, 16M: group BTB: 13F, 9M, group QT: 15F, 7M	13 - 40: group BTB: 23.0 ± 9.2, group QT: 22.5 ± 9.6	group BTB: 172 ± 10.0, group QT: 171 ± 9.5	group BTB: 71.0 ± 16.1, group QT: 70.3 ± 13.7	NR	6 ± 1 months post-ACLR group BTB: 6.4 ± 0.6, group QT: 6.3 ± 0.6
[54] Kuroda et al.	30 (60 patients for double-bundle vs. single-bundle comparison)	NR	Patients with unilateral ACL rupture, and diagnosis confirmed by clinical findings, MRI and arthroscopically during surgery. No history of injury or abnormality in the contralateral knee.	NR	NR	16F, 14M	21.2 (range 14 - 39)	NR	NR	NR	(for double- vs. single-bundle comparison the test was conducted during a 1-year follow-up from the surgery during the postscrew removal)
[56] Kubo et al.	25 - clinical evaluation (5 - reliability testing)	Power calculation	Consecutive patients, confirmed unilateral chronic ACL injury, positive Lachman test, noticeable side-to-side difference and MRI findings; (reliability testing: patients undergoing ACL surgery, unilateral ACL injury, without meniscal or concomitant ligamentous injuries)	Prior ligament reconstruction on the affected knee, symptomatic meniscal injuries, concomitant ligamentous instability. (patients for reliability testing: meniscal or concomitant ligamentous injuries)	NR	14F, 11M	average 26.3 range 15 - 34	NR	NR	NR	NR, (reliability testing group: pre-surgery)
[51] Lopomo et al.	15	NR	Consecutive patients with acute or chronic ACL injury before ACL reconstruction (including combined grade II MCL and/or meniscal lesions)	Previous ligament reconstruction or severe chondral defects	Non-athletes	4F, 11M	mean 35 ± 11 range: 17-57	NR	NR	NR	Intraoperative, mean time from injury: 20 months (range: 11 days - 20 years)
[37] Button et al.	14	Power calculation	Participants after ACLR with persistent movement compensation strategies despite rehabilitation and at risk of re-injury. Over 18 years old, able to move independently, receiving physiotherapy following the reconstruction, literate in English and capable of providing written formal consent.	Multiple ligament surgeries or other musculoskeletal or neurological conditions affecting their movement.	NR	NR	Over 18 years	NR	NR	NR	6 to 52 weeks post surgery
[41] Labbé et al.	13	Based on power analysis calculations.	ACL-deficient patients awaiting a reconstruction, with no other knee ligament injuries and no contralateral knee issue.	NR	NR	8F, 3M (as reported in the study)	15.5 ± 1.5	NR	NR	NR	NR
[26] Bellitti et al.	4	NR, sample size chosen for feasibility and initial validation	Volunteers self-reporting knee instability with a probable ACL tear.	NR	NR	NR	NR	NR	NR	NR	NR
[60] Peebles et al.	ACLR: 25 Healthy control: 30	NR	Patients recovering from primary unilateral ACL reconstruction, over 14 years old, closed growth plate confirmed, underwent a similar rehabilitation program aimed to prepare them for return to sports involving cutting and jumping. Healthy control: recreationally active for min 30 mins, 3 times a week, no history of major lower limb injury, no minor lower limb injury in the previous 2 months, no c…	NR	Marx scale: 14.5 ± 2.6 healthy control: Marx scale: 11.0 ± 3.7	19F, 6M healthy control: 18F, 12M	18.7 ± 3.0 healthy control: 22.2 ± 3.8	173 ± 7.4 healthy control: 170.9 ± 8.5	72.3 ± 14.3 healthy control: 66.1 ± 10.3	NR	1.52 ± 2.23 weeks after being cleared to return to sports
[63] Busch et al.	ACLR: 20, healthy: 20	No formal power calculation; authors estimated 20 per group from prior EEG-after-ACL literature.	Aged between 18 and 50 years, physically active (at least 2 × 45 min per week) currently or before injury; ACLR with quadriceps tendon graft.	Cardiac, neurological or peripheral vascular diseases, acute infection, alcohol abuse, back pain, thrombosis, pregnancy, dementia, or other musculoskeletal disorders.	Physically active ≥ 2×45 min/week (currently or pre-injury). Tegner: ACLR 5.3 ± 1, healthy 4.6 ± 0.9.	ACLR: 8F, 12M healthy: 8F, 12M	ACLR: 26.9 ± 6 healthy: 28.4 ± 7.6	ACLR: 172 ± 8.3 healthy: 173 ± 8.3	ACLR: 71.8 ± 12.1 healthy: 69 ± 11.2	NR	ACLR measured at: M1 = 1.5 ± 0.2, M2 = 3.5 ± 0.3, M3 = 6.1 ± 0.3 months postoperative. Controls measured once.
[46] Ahmadian et al.	Criterion-related validity: 10 Construct validity: 22 injured (Gi), 10 uninjured (Gui)	NR	Criterion-related validity: Healthy participants Construct validity: Gi - participants with sport-related knee injury within previous 15 months (clinical diagnosis of ligaments, meniscus, or other structures within the tibiofemoral or patellofemoral joint that required medical evaluation and led to an interruption in regular sports activities), Gui - uninjured both Gi and Gui groups had full knee…	History of severe knee injuries or musculoskeletal disease. Gui group: history of lower limb injuries	NR	0F, 10M Gi: 17F, 5M Gui: 9F, 1M	23 ± 3 Gi: 16 ± 1 Gui: 17 ± 2	177 ± 10 Gi: 167 ± 12 Gui: 171 ± 9	68 ± 8 Gi: 60 ± 14 Gui: 65 ± 10	NR	N/A Gi: knee injury in the previous 15 months	Median [IQR]
[34] Yona et al.	27 (ACLR) - 8 lost at follow up, 18 (heathy)	Power calculation	Males and females after ACLR (using hamstrings, bone-patellar tendon-bone, or quad- riceps grafts), aged 18-40; the surgery performed between 2020 and 2023 by one of the five surgeons	Revision ACLR surgery, a major meniscus injury, concomitant ligament procedures, significant cartilage procedures, multiligament injury, inflammatory arthritis or known neuropathies.	NR	ACLR: 6F, 21M healthy: 4F, 12M	ACLR: 23.5 ± 5.7 healthy: 29.7 ± 5.0	ACLR: ≈ 177 cm healthy: ≈ 167 cm	ACLR: 75.6 ± 11.7 healthy: 64.6 ± 14.8	NR	3 months and 5 months post ACLR, controls measured once.
[62] Nyffenegger et al.	12 (ACLR), 12 (healthy)	NR (pilot study)	Age between 18 and 50 years, physically active (at least 2 × 45 min per week) currently or before injury, clinically confirmed ACL rupture and reconstruction with a quadriceps tendon graft or a semitendinosus tendon graft. Associated injuries included (meniscal damages, medial collateral ligament lesion, cartilage lesion). Controls were matched on sex, dominant leg, age, height, mass, Tegner	Prior knee pathology (pre-injury for ACLR; any prior knee pathology for controls); cardiovascular, neurological or peripheral vascular disease; acute infection; alcohol misuse; current use of pain medication; other injuries of the lower limb or trunk; back pain; history of thrombosis; pregnancy; dementia; or any musculoskeletal disorder that would prevent proper test execution	Physically active ≥ 2×45 min/week (currently or pre-injury). Tegner Activity Score ACL: 5.8 ± 1.3, healhy : 4.3 ± 0.9	3F, 9M	ACLR: 25.3 ± 6.4 healthy: 28.8 ± 9.7	ACLR: 173.6 ± 8.0 healthy: 174.5 ± 9.7	ACLR: 71.1 ± 9.1 healthy: 72.7 ± 12.7	NR	ACLR measured twice: M1 = 5–8 weeks postoperative; M2 = 12–16 weeks postoperative. Controls measured once.
[40] Albano et al.	4	NR	One participant with a previously torn and reconstructed right ACL who completed rehabilitation, one participant with a previously torn and reconstructed right ACL who completed rehabilitation with injured left ACL, one participant with a previously torn and reconstructed right ACL and a removed medial meniscus who did not complete rehabilitation, one participant with no history of ACL injuries -…	NR	NR	1F, 3M	26.3	NR	NR	NR	NR
[59] Luftglass et al.	40	NR	Aged between 18 and 35, physically active (at least 3 × 30 min per week)	Previous major lower extremity injuries or surgeries; lower limb injuries or pain in the previous two months; pregnant	At least 3 × 30 min per week	20F, 20M statistical analysis: 18F, 15M	20.6 ± 1.6	174 ± 8	66.88 ± 14.44	NR	N/A
[35] Di Paolo et al.	34	Power calculation	Competitive, healthy young athletes; mixed sports	Prior significant musculoskeletal injury, prior lower-limb surgery, BMI>35, cardio-pulmonary/cardiovascular disorders.	High, competitive athletes (pivoting field sports; Tegner Level 9)	16F, 18M	22.8 ± 4.1	NR	NR	NR	N/A
[36] Benjaminse et al.	32	NR	Female football players from a regional talent training program.	NR	4 to 5 training sessions plus one game per week.	32F, 0M	14.8 ± 1.0	167.9 ± 5.1	57.5 ± 8.0	NR	N/A
[61] Peebles et al.	30 (15 for between-day repeatability) (14 for validity of the 200 Hz Loadsol)	NR	Healthy participants, age 18-30, recreationally active min 30 min 3 times a week	History of major lower limb surgery, lower limb injury in the previous 2 months, condition limiting physical activities, pregnancy	Recreational athletes	17F, 13M (7F, 8M - between-day repeatability) (6F, 8M - validity of the 200 Hz Loadsol)	22.2 ± 3.4 (23.1 ± 2.6 - validity of the 200 Hz Loadsol)	172 ± 8 (174 ± 4 - validity of the 200 Hz Loadsol)	66.4 ± 10.3 (75 ± 13.9 - validity of the 200 Hz Loadsol)	NR	N/A
[64] Deiss et al.	20	Based on previous exploratory studies to evaluate validity or reliability.	Healthy participants without current history of illness or injury, including knee pain or trauma. Individuals aged 18-60, in good health (no acute musculoskeletal injuries or illnesses such as infections), free from any pain, with normal knee mobility, and able to understand either German or English. Three participants underwent an ACL reconstruction at least 12 months earlier and have no current…	Acute knee pain or injury, currently receiving medical treatment for knee issues. Knee surgery in the past 12 months, neuromuscular or vascular diseases. Other acute or restricting injury to the limbs or trunk.	Tegner Activity Score: 6.3 ±0.7	11F, 9M	29.49 ± 4.3	172.6 ± 7.1	67.8 ± 12.4	NR	3 participants had ACL reconstruction more than 12 months prior
[48] Dowling et al.	17	NR	Healthy participants	Previous lower limb musculoskeletal injury requiring surgery or any current symptoms of pain or injury	Recreational athletes in jump-intensive sports	10F, 7M	27.5 ± 2.9	NR	NR	22.8 ± 2.3	N/A
[38] Baldazzi et al.	17	Based on a priori power analysis	Non-professional healthy male soccer players with no history of major lower limb injuries that required surgery or resulted in persistent disability. Aged 18 to 40, with Tegner Activity Score of 6 or above.	NR	Non-professional soccer players, Tegner Activity Score at least 6	0F, 17M	21.5 ± 3.2	184 ± 5	74 ± 7	NR	N/A
[45] Sun et al.	16	NR	Healthy male participants without any record of a musculoskeletal disorder.	NR	NR	0F, 16M	23.2 ± 1.4	177 ± 4	72.8 ± 9.7	NR	N/A	Average (SD)
[39] Fan et al.	14	NR	Healthy male participants without any record of a lower limb injury or a systemic neuromuscular disorder.	NR	NR	0F, 14M	23.4 ± 1.3	173.7 ± 3.7	65.4 ± 4.5	NR	N/A
[52] Schmitz et al.	10	NR	Healthy participants	History of knee-ligament injury in dominant leg.	NR	5F, 5M	25.3 ± 4.0	170.9 ± 6.7	68.5 ± 9.8	NR	N/A

## Sheet: Device details
Year	Study	Device type	Placement	Number of devices	Sampling rate	Data processing software	Device name	Company name
2025	[34] Yona et al.	IMU (9 axis)	- Pelvis, - Thighs, - Shanks, - Feet	7	NR	IBM SPSS (Version 29)	Xsens Awinda	Movella				Electrogoniometer
2024	[35] Di Paolo et al.	IMU (9 axis)	- Upper limbs, - trunk, - lower limbs	15	60 Hz	Dedicated Xsens software and in a custom MATLAB script (The MathWorks, Natick, MA, USA)	MTw	Xsens Technologies, Netherlands				IMU (9 axis) + stretchable strain sensors
2024	[36] Benjaminse et al.	IMU (9 axis)	- Head (right side), - Sternum, - Hands (posterior side), - Wrists (dorsal side), - Above elbows (lateral side), - Scapula spines (middle), - Posterior superior iliac spines (middle), - Thighs (lateral side), - Tibias (medial surface), - Forefoot (dorsal side)	17	240 Hz	Custom MATLAB script	Xsens MVN Analyze	Xsens Technologies, Enschede, The Netherlands				Force sensing insole
2022	[37] Button et al.	IMU (9 axis)	- Upper thighs (centrally and halfway between the greater trochanter and lateral epicondyle), - Lower legs (proximal medial surface of each tibia), - Feet (dorsum of each foot), - Sacrum	7	NR	MVN BIOMECH studio software (version 4.4), custom written MATLAB code (Matlab version 2015a; The MathWorks Inc., Natick, MA, USA)	MTw2	Xsens Technologies B.V. (Enschede, The Netherlands)				Smartphone (accelerometer + gyroscope)
2022	[26] Bellitti et al.	IMU (9 axis) + stretchable strain sensors	IMUs: - Proximal anterolateral part of the tibia, - Distal lateral part of the femur Stretch sensors: - Lateral side of the knee, - Femur epicondyle, - Anterior aspect of the knee	IMUs: 2 stretch sensors: 3,	40 Hz	Custom software (written in LabVIEW2017, National Instruments, Austin, TX, USA), MATLAB (MathWorks)	IMUs: MPU-9250 9DoF Razor IMU M0, stretch sensor: NR	IMUs: SparkFun (Niwot, CO, USA), Stretch sensors: Images SI Inc, (New York, NY, USA)				Inductive displacement sensor
2022	[38] Baldazzi et al.	IMU (9 axis)	- Medial upper portion of the tibial crest, - Foot dorsum	2	500 Hz	Custom MATLAB scripts and functions	Gyko	Microgate S.r.l., Italy
2021	[39] Fan et al.	IMU (9 axis)	2 per leg: - Thigh, - Shank	4	100 Hz	Custom	MTw	Xsens Technologies, Netherlands
2021	[40] Albano et al.	IMU (9 axis)	- Thighs (one on each leg), - Shank (one on each leg)	4	60 Hz	Custom MATLAB script, UNO Biomechanics Nonlinear Analysis Toolbox	Dot	Xsens Technologies, Enschede, The Netherlands
2015	[41] Labbé et al.	IMU (9 axis)	- Tibia, - Femur	2	150 Hz	Custom	nIMU™	MEMSense™
2024	[42] Portillo-Ortiz et al.	Smartphone (accelerometer + gyroscope)	- Tibial tuberosity (2 fingers below patella, incline towards medial aspect of tibia)	1	NR	Neural-network classification via the app; features processed in MATLAB; CSV assembled with a Python script	Pivot-Shift Meter (PSM) mobile app; personal smartphone (Android/iOS); brand/model NR	NR				Accelerometer (3 axis) + image-analysis system (for lateral compartment translation)
2023	[43] Niederer et al.	IMU (6 axis)	- Tibia (highest circumference of the lower leg)	1	4.5 kHz - 9.0 kHz	NR	Orthelligent Pro	OPED GmbH, Valley, Germany
2023	[44] Mengis et al.	IMU (6 axis)	- Tibial tuberosity	1	NR	Orthelligent HOME app	Orthelligent	OPED GmbH, Valley, Germany
2023	[45] Sun et al.	IMU (6 axis)	- Chest (trunk-fifth thoracic vertebrae), - Waist (pelvis-mid-point be- tween left and right anterior superior iliac spine), - Right and left thigh (thigh-mid-point between the left anterior superior iliac spine and left femur medial epicondyle), - Right and left shank (shank-one third point between left femur medial epicondyle and left tibia apex of medial malleolus near proximal end of tibia), …	8	100 Hz	Keras (v2.5.0), TensorFlow (v2.5.0)	NR	Xsens Technologies B.V., Enschede, The Netherlands
2020	[46] Ahmadian et al.	IMU (6 axis)	Physilog BFSr-3: - Forefoot, - Upper shank (criterion-related validity), Physilog 5: Bilaterally: - Feet, - Shanks (construct validity)	Physilog BFSr-3: 2 Physilog 5: 4	500 Hz (criterion-related validity), 256 Hz (construct validity)	Custom	Physilog BFSr-3 (criterion-related validity), Physilog 5 (construct validity)	Gait Up (Lausanne, Switzerland)
2020	[47] Kawanishi et al.	IMU (6 axis)	- Tibia (between the lateral aspect of the anterior tibial tuberosity and Gerdy tubercle)	1	NR	NR	MVP-RF8-BC	MicroStone
2012	[48] Dowling et al.	IMU (6 axis)	- Chest, - Thigh, - Shank	3	240 Hz	Custom real-time feedback	Physilog	BioAGM, La Tour- de peilz, Switzerland
2020	[49] Diermeier et al.	Accelerometer + image-analysis system (for lateral compartment translation)	- Tibia (Gerdy tubercle)	1	120 Hz	Specifically developed application	KiRA	Orthokey	Device type: Accelerometer + image-analysis system (for lateral compartment translation); Device name: KiRA; Company name: Orthokey; Placement: - Tibia (Gerdy tubercle); Number of devices: 1; Sampling rate: 120 Hz; Data processing software: Specifically developed application
2018	[50] Musahl et al.	Accelerometer	- Proximal tibia	1	NR	Proprietary iPad software (KiRA acceleration); Custom iPad Image Analysis (video-based translation)	KiRA	Orthokey Italia Srl	Device type: Accelerometer; Device name: KiRA; Company name: Orthokey Italia Srl; Placement: - Proximal tibia; Number of devices: 1; Sampling rate: NR; Data processing software: Proprietary iPad software (KiRA acceleration); Custom iPad Image Analysis (video-based translation)
2012	[51] Lopomo et al.	Accelerometer	- Tibia	1	NR	Klee - dedicated software used for kinematic analysis for the BLU-IGS navigation system	KiRA	Orthokey LLC, DE, USA	Device type: Accelerometer; Device name: KiRA; Company name: Orthokey LLC, DE, USA; Placement: - Tibia; Number of devices: 1; Sampling rate: NR; Data processing software: Klee - dedicated software used for kinematic analysis for the BLU-IGS navigation system
2015	[52] Schmitz et al.	Electromagnetic sensor	- Lateral thigh (midpoint), - Centre of patella, - Tibial shaft (midpoint)	3	100 Hz	NR	miniBIRD	Ascension Technology Corp, Burlington, VT
2010	[53] Labbe et al. 2010	Electromagnetic sensor	- Thigh - Shank	2	NR	Custom software developed in MATLAB (Mathworks, Natick, MA)	Fastrak	Polhemus, Colchester, VT, USA
2008	[54] Kuroda et al.	Electromagnetic sensor	- Thigh (10 cm above the patella), - Tibia (7 cm below the tibial tubercle) (- attached to a stylus for digitising anatomical landmarks)	3 receivers and 1 transmitter	60 Hz	NR	FASTRAK	Polhemus, VT
2007	[55] Yagi et al.	Electromagnetic sensor	- Tibia (10 cm below tibial tubercle), - Femur (13 cm above patella)	2	60 Hz	6 DOF tibiofemoral kinematics derived from the joint coordinate system (by Grood et al., 1984)	FASTRAK	Polhemus, Colchester, VT, USA	Device type: Electromagnetic sensor; Device name: FASTRAK; Company name: Polhemus, Colchester, VT, USA; Placement: - Tibia (10 cm below tibial tubercle), - Femur (13 cm above patella); Number of devices: 2; Sampling rate: 60 Hz; Data processing software: 6 DOF tibiofemoral kinematics derived from the joint coordinate system (by Grood et al., 1984)
2007	[56] Kubo et al.	Electromagnetic sensor	- Thigh (1), - Tibia (1 - distal to tibial tubercle, 1- proximal to the ankle)	3 (+ 1 additional sensor to register anatomical reference points)	40 Hz	NR	FASTRAK	Polhemus, Colchester, VT, USA	Device type: Electromagnetic sensor; Device name: FASTRAK; Company name: Polhemus, Colchester, VT, USA; Placement: - Thigh (1), - Tibia (1 - distal to tibial tubercle, 1- proximal to the ankle); Number of devices: 3 (+ 1 additional sensor to register anatomical reference points); Sampling rate: 40 Hz; Data processing software: NR
2025	[57] Cherelstein et al.	Force sensing insole	- Under foot	2 (1 for each foot)	100 Hz	Loadsol mobile application and custom processing program (Peebles at al., 2018)	Loadsol	Novel Electronics, St Paul, Minnesota
2025	[58] Cherelstein et al.	Force sensing insole	- Under foot	2 (1 for each foot)	100 Hz	Loadsol mobile application and custom processing program (Peebles at al., 2018)	Loadsol	Novel Electronics, St Paul, Minnesota
2021	[59] Luftglass et al.	Force sensing insole	- Under foot	2 (1 for each foot)	200 Hz (for 33 participants), 100Hz (for 7 participants)	Load Analysis Program (LAP): a custom MATLAB user-interface for loadsol® data.	Loadsol (single capacitive force sensor covering foot's entire plantar surface)	Novel Electronics, St Paul, Minnesota
2019	[60] Peebles et al.	Force sensing insole	- Under foot	2 (1 for each foot)	100 Hz	NR	Loadsol (single capacitive force sensor covering foot's entire plantar surface)	Novel Electronics, St Paul, Minnesota
2018	[61] Peebles et al.	Force sensing insole	- Under foot	2 (1 for each foot)	2 types: 100 Hz, 200 Hz	MATLAB (Version 9, The Mathworks, Inc, Natick, MA, USA)	Loadsol (single capacitive force sensor covering foot's entire plantar surface)	Novel Electronics, St Paul, Minnesota
2025	[62] Nyffenegger et al.	Electrogoniometer	- Knee (centre aligned with knee joint; proximal arm to greater trochanter, distal arm to lateral malleolus)	1	4000 Hz	IMAGO Process Master (Pfitec® , Endingen, Germany), Microsoft® Excel spreadsheet (Windows 10, Microsoft Corporation, Redmond, WA, USA).	Potentiometer RP20	Megatron Elektronik GmbH & Co. KG, Munich, Germany	Device type: Electrogoniometer; Device name: Potentiometer RP20; Company name: Megatron Elektronik GmbH & Co. KG, Munich, Germany; Placement: - Knee (centre aligned with knee joint; proximal arm to greater trochanter, distal arm to lateral malleolus); Number of devices: 1; Sampling rate: 4000 Hz; Data processing software: IMAGO Process Master (Pfitec® , Endingen, Germany), Microsoft® Excel spread…
2024	[63] Busch et al.	Electrogoniometer	- Knee (centre aligned with knee joint; in the midline between the lateral femoral and tibial epicondyle of the leg)	1	4000 Hz	IMAGO Process Master (Pfitec® , Endingen, Germany), Microsoft® Excel spreadsheet (Windows 10, Microsoft Corporation, Redmond, WA, USA).	Potentiometer RP20	Megatron Elektronik GmbH & Co. KG, Munich, Germany	Device type: Electrogoniometer; Device name: Potentiometer RP20; Company name: Megatron Elektronik GmbH & Co. KG, Munich, Germany; Placement: - Knee (centre aligned with knee joint; in the midline between the lateral femoral and tibial epicondyle of the leg); Number of devices: 1; Sampling rate: 4000 Hz; Data processing software: IMAGO Process Master (Pfitec® , Endingen, Germany), Microsoft® Exce…
2024	[64] Deiss et al.	Inductive displacement sensor	- Patella, - Tibial tuberosity	2	NR	NR	EDCT20	MEGATRON, Putzbrunn, Germany				Electromagnetic sensor
									Device type: ; Device name: ; Company name: ; Placement: ; Number of devices: ; Sampling rate: ; Data processing software:

## Sheet: Test Protocol
Study	Authors	Title	Settings for data collection	Device calibration procedure	Preliminary task	Main task	Trials
[51] Lopomo et al.	Lopomo, Signorelli, Bonanzinga, Marcheggiani Muccioli, Visani & Zaffagnini,	Quantitative assessment of pivot-shift using inertial sensors.	Clinical, intraoperative	NR	N/A	Pivot-shift test	3 times before and 3 times after the ACL surgery by a single surgeon.
[47] Kawanishi et al.	Kawanishi, Nozaki, Kobayashi, Yasuma, Fukushima, Murase, Takenaga, Yoshida, Kuroyanagi, Kawaguchi & Nagaya	Preoperative Knee Instability Affects Residual Instability as Evaluated by Quantitative Pivot-Shift Measurements During Double-Bundle ACL Reconstruction	Clinical (intraoperative)	NR	N/A	Pivot-shift test intraoperatively: 1) before the reconstruction on both ACL defficient (ACLD) and intact (ACLI) knees, 2) after temporary fixation on ACLR knee.	Measurements repeated 9 times, first and last three measurements excluded.
[26] Bellitti et al.	Bellitti, Borghetti, Lopomo, Sardini & Serpelloni	Smart brace for static and dynamic knee laxity measurement	Laboratory	IMUs calibrated to identify the offset, the scale factor, and the misalignment matrix relative to the device axes.	Passive knee flexion-extension (anatomical registration).	Lachman test, Anterior drawer test, Pivot-shift test.	Each test repeated three times on both injured and uninjured limbs.
[41] Labbé et al.	Labbé, Li, Grimard, de Guise & Hagemeister	Quantitative pivot shift assessment using combined inertial and magnetic sensing	Clinical	NR	N/A	Pivot-shift test (on injured and uninjured knee).	Total tests: 26 (13 subjects × 2 knees); repetitions per knee: NR.
[49] Diermeier et al.	Diermeier, Meredith, Irrgang, Zaffagnini, Kuroda, Hochino, Samuelsson, Smith, Popchak,Musahl & PIVOT Study Group	Patient-Reported and Quantitative Outcomes of Anatomic Anterior Cruciate Ligament Reconstruction With Hamstring Tendon Autografts	Clinical, preoperative, intraoperative (under general anaesthesia), outpatient at 24 months	NR	N/A	Pivot-shift test.	The test performed on both the injured and healthy side: preoperatively (under general anesthesia), immediately after surgery (under general anaesthesia) .
[55] Yagi et al.	Yagi, Kuroda, Nagamune, Yoshiya & Kurosaka	Double-bundle ACL reconstruction can improve rotational stability.	Clinical, intraoperative (screw removal under anaesthesia)	NR	N/A	Pivot-shift test	3 trials under anesthesia, highest tibial acceleration value considered.
[56] Kubo et al.	Kubo, Muratsu, Yoshiya, Mizuno & Kurosaka	Reliability and usefulness of a new in vivo measurement system of the pivot shift .	Clinical: outpatient and preoperatively under anaesthesia	NR	N/A	Pivot-shift test	5 to 8 trials (reliability testing: 5 times under anaesthesia).
[54] Kuroda et al.	Kuroda, Hoshino, Nagamune, Kubo, Nishimoto, Araki, Yamaguchi, Yoshiya & Kurosaka	Intraoperative Measurement of Pivot Shift by Electromagnetic Sensors	Clinical, intraoperative	NR	Passive flexion with externally rotated tibia.	Pivot-shift test.	The test performed on both the operated and intact knee.
[42] Portillo-Ortiz et al.			Clinical: preoperative, immediate postoperative, and follow-up	NR	“Control tests” done before standardisation (baseline), analysed against the later standardised tests.	Pivot-shift test	2 maneuvers per patient
[53] Labbe et al. 2010			Clinical	Functional calibration to identify ankle, knee and hip joint angles and establish anatomical axes.	N/A	Pivot-shift test	127 pivot-shift examinations on 70 subjects; most had both knees evaluated, and twelve subjects were evaluated by three different surgeons
[50] Musahl et al.			Clinical (intraoperative under anaesthesia)	NR	N/A	Pivot-shift test	Under anaesthesia, ACL injures and contralateral knee
[64] Deiss et al.	Deiss, Bähler, Kolly, Schärer, Henle, Eichelberger, Lutz & Baur	Test-retest reliability and concurrent validity assessment of a novel high-frequency sensor device for anterior tibial translation measurement in loaded and unloaded condition: an exploratory cross-sectional study.	Laboratory	The participant's knee was positioned in a standardised relaxed state, and the device was reset to zero before each trial.	N/A	Lachman test, loaded bipedal standing position with external perturbation force.	5 trials per leg (Lachman test), two series per knee (M1 and M2), five ventral perturbation each, with a 120 s break between the series (loaded standing position).
[48] Dowling et al.	Dowling, Favre & Andriacchi	Inertial sensor-based feedback can reduce key risk metrics for anterior cruciate ligament injury during jump landings.	Laboratory	Calibration performed.	Warm-up (light jogging and/or squatting), jumping-task practice.	Bilateral support drop-jump off involving a 36 cm box, landing on both feet and a maximum height vertical jump.	Baseline: 3 drop jumps without landing instructions or feedback, Training: 15-20 drop jumps with feedback after each jump, Evaluation: 3 drop jumps without feedback, asked to maintain the technique learned during the training.
[39] Fan et al.	Fan, Xia, Xu, Li & Shull	IMU-based knee flexion, abduction and internal rotation estimation during drop landing and cutting tasks	Laboratory	Standing in a neutral pose for 10 s, with feet aligned to marker lines and facing a known direction.	Practice drop landing.	Bilateral drop landing from a 30 cm platform, unilateral drop landing from a 30 cm platform (landing on the dominant leg), cutting task: forward jump and cut left or right at 45° based on a cue, followed with a 2.5 m sprint.	3 bilateral drop landing trials and 6 unilateral drop landing trials, 6 cutting trials (3 left and 3 right, cutting direction randomised). Rest between the trials allowed.
[45] Sun et al.	Sun, Li, Fan, Tan &, Shull	Real-Time Ground Reaction Force and Knee Extension Moment Estimation During Drop Landings Via Modular LSTM Modeling and Wearable IMUs	Laboratory	Not performed.	N/A	Double-leg drop landing from a 30 cm platform, single-leg drop landing from a 30 cm platform.	30 successful trials of double-leg drop landings with 6 different toe directions (5 trials for each toe direction), 15 successful trials of single-leg drop landings.
[58] Cherelstein et al.	Cherelstein, Kuenze, Walaszek, Brumfield, Lewis, Hughes & Chang	Patients With a Quadriceps Tendon Autograft Demonstrate Greater Asymmetry in Landing Kinetics Than Patients With a Bone-Patellar Tendon-Bone Autograft 6 Months After Anterior Cruciate Ligament Reconstruction	Rehabilitation clinic	Loadsol insoles were calibrated using a standardised protocol, and participants' body weight was entered into the app to normalise force data.	Jump landing practice.	Bilateral drop vertical jump — Standing atop a 30-cm box positioned at half the height of the individual’s body from a landing target marked on the floor, the task involves jumping toward the target. Upon landing, the individual must immediately execute a vertical jump, aiming for maximum height.	Between 3 and 5 successful trials
[43] Niederer et al.	Niederer, Behringer & Stein	Functional outcomes after anterior cruciate ligament reconstruction: unravelling the role of time between injury and surgery, time since reconstruction, age, gender, pain, graft type, and concomitant injuries	Clinical	The inertial sensor was calibrated by zeroing the device.	N/A	Joint position sense, bipedal drop jump (frontal step, drop, reactive jump with the shortest ground contact) one-legged counter movement jumps, one legged speedy jumps, side hops (within 30 s)	NR
[60] Peebles et al.	Peebles, Renner, Miller, Moskal & Queen	Associations between Distance and Loading Symmetry during Return to Sport Hop Testing	Laboratory	The Loadsol sensors were calibrated according to the manufacturer's protocol.	5 mins walk, hop tests practice.	Single hop, triple hop, crossover hop test.	2 successful trials of each activity for each leg.
[46] Ahmadian et al.	Ahmadian, Nazarahari, Whittaker & Rouhani	Quantification of Triple Single-Leg Hop Test Temporospatial Parameters: A Validated Method using Body-Worn Sensors for Functional Evaluation after Knee Injury	Laboratory	The IMUs were calibrated while each participant stood motionlessly for 1 minute.	N/A	Criterion-related validation: Triple single-leg hop with 10-second periods of standing still before and after each trial. Construct validation: Triple single-leg hop with 5-second periods of standing still before and after each trial.	Criterion-related validation: Two successful trials on the dominant leg. Construct validation: Two successful trials on each leg.
[38] Baldazzi et al.	Baldazzi, Molinaro, Taborri, Margheritini, Rossi & Bergamini	Reliability of wearable sensors-based parameters for the assessment of knee stability	Laboratory	MIMUs were calibrated based on a prior protocol.	5 min warm-up on a cycle-ergometer, followed by knee flexion-extension ROM measured using a goniometer, and force exertion assessed during three countermovement jumps on force platforms.	Single leg squat (SLS), Crossover hop test (CHT).	Each test repeated three times per limb, with the order of tests and limb side randomised.
[61] Peebles et al.	Peebles, Maguire, Renner & Queen	Validity and Repeatability of Single-Sensor Loadsol Insoles during Landing	Laboratory	Calibration of the Loadsol insoles involved repeated single-leg loading and unloading, using the participant's body weight as a reference.	5 mins walk, 2 single hops for max distance (used to set starting position).	Single-leg single hop for distance, bilateral stop jumps.	7 successful trials per leg for the single-leg hop; 7 total trials for the stop jump.
[36] Benjaminse et al.	Benjaminse, Nijmeijer, Gokeler & Di Paolo	Application of Machine Learning Methods to Investigate Joint Load in Agility on the Football Field: Creating the Model, Part I	Laboratory	N-pose + walk	N/A	Unanticipated sidestep cutting movements: 5 m approach run, single-leg landing (preferred leg), followed by a 40–50° change in direction and sprinting through a gate 5 m away. The direction of the cut was unanticipated (a mirror exercise format).	Baseline test, 4 training sessions (1 week apart), posttest immediately following the fourth training session, one-week retention test. 5 trials during the tests, 10 trials during each training session (total: 55 trials per participant).
[35] Di Paolo et al.			Laboratory	Static (upright standing) and dynamic (walking) calibration per athlete.	Brief warm-up and a few unrecorded familiarisation repetition of the main task	Frontal sprint with deceleration to a stable single-support stop and a pre-planned 90° sidestep cut.	Three valid repetitions per leg per task
[59] Luftglass et al.			Laboratory	Enter body weight, perform three single-leg load/unload cycles, accept if within ±5% BW, and re-check before the second condition.	5 min walk, practice trials were allowed before recording	Seven bilateral drop vertical jumps (DVJ) and seven unilateral drop landings on each leg; DVJ: jump from 31 cm box, land at 50% body height distance, then jump up; Unilateral: drop from 31 cm box and land on the same foot.	7 successful unilateral trials per leg (repeat if balance not held ≥2 s); 7 DVJs. 30 s rest between trials and 2 min between footwear conditions. Two footwear conditions (standardised vs preferred), the order was randomised by coin flip.
[37] Button et al.	Button, Felemban, Davies, Nicholas, Parry-Williams, Muaidi & Al-Amri	A standardised template for reporting lower limb kinematic waveform movement compensations from a sensor-based portable clinical movement analysis toolkit.	Physiotherapy clinic	The sensors were calibrated by having the participant stand in a static N-pose for approximately 30 seconds.	N/A	Overground gait, double-leg squat, stair ascent.	NR
[34] Yona et al.			Clinical	NR	N/A	Ascending and descending a flight of 20 stairs (17 cm rise, 30 cm run)	3 trials x 20 stairs (60 steps in total), self-selected comfortable speed, first and last two steps removed from analysis, data collected 3 and 5 months post ACLR
[40] Albano et al.	Albano, Lambiase,Romano, Vastola	Nonlinear analysis of knee kinematic variability after ACL reconstruction for the return to sport	Laboratory	Orthostasis test with subjects in an anatomical position and fully extended knee to establish the joint’s “zero” position.	N/A	Treadmill walking.	4 trials, 2 minutes each, at a self-selected walking pace.
[57] Cherelstein et al.	Cherelstein, Kuenze, Harkey, Walaszek, Grozier, Brumfield, Lewis, Hughes & Chang	Evaluating Gait with Force Sensing Insoles 6 Months after Anterior Cruciate Ligament Reconstruction: An Autograft Comparison	Rehabilitation clinic or clinical research laboratory	Loadsol insoles were calibrated using a standardised protocol, and participants' body weight was entered into the app to normalise force data.	Walking on a treadmill for a short time to adjust to a self-selected pace.	Self-paced treadmill walking.	Each walking trial lasted at least 30 seconds, with a minimum of 40 gait cycles recorded.
[44] Mengis et al.	Mengis, Schmidt, Ellermann, Sobau, Egloff, Kreher, Ksoll, Schmidt-Lucke & Rippke	A Novel Sensor-Based Application for Home-Based Rehabilitation Can Objectively Measure Postoperative Outcomes following Anterior Cruciate Ligament Reconstruction	Clinical, during rehabilitation	NR	Patients were instructed on how to use the device as part of their rehabilitation program, typically three days after surgery.	The rehabilitation program was adapted individually to patients and included: - ROM tests (passive and active extension/flexion, and extension deficit), - coordination tests (one leg stance, angle reproduction, one leg squat, Y-Balance test) - strength/speed tests (vertical jump, distance jump, side hop, drop jump, speedy jump).	Three repetitions per test allowed, the best recorded as the result. Data collected at 3 and 6 months post-surgery.
[52] Schmitz et al.	Schmitz, Kim, & Shultz	Neuromuscular fatigue and tibiofemoral joint biomechanics when transitioning from non–weight bearing to weight bearing.	Laboratory	NR	5 minute warm-up on a stationary bicycle, Leg press (until fatigue)	Weight acceptance simulation in supine position: 40% body weight axial compressive load application to the bottom of the foot; participants instructed to maintain 20° knee flexion.	3 successful trials prefatigue, 3 successful trials postfatigue (up to 5 trials attempted per condition if needed)
[62] Nyffenegger et al.			Laboratory	NR	Practice phase: 5 repetitions with visual feedback; knee view blocked by a curtain. Resting EEG baseline: 3 min, eyes open (for normalisation).	Active joint position sense (open chain): starting position: 90° knee flexion, target position: 50° knee flexion, hold target 3 s; both limbs, starting limb randomised. No visual feedback.	2 blocks of 3 mins each of continuous angle reproduction for each leg, self-selected pace, 3 second holding of the position, 3 min break between blocks. For analysis, the two 3-min blocks per leg were appended to one 6-min block. Data collected 5-8 weeks and 12-16 weeks post ACLR, healthy controls: one session only. data exclusion: Individual values >2 SD from the grand mean were excluded.
[63] Busch et al.			Laboratory	NR	5 mins of level walking at 3km per hour, practice phase: 5 repetitions with visual feedback; knee view blocked by a curtain. VAS (well-being & pain); Resting EEG baseline: 3 min, eyes open (for normalisation).	Active joint position sense (open chain): starting position: 90° knee flexion, target position: 50° knee flexion, hold target 3 s; both limbs, starting limb randomised. No visual feedback.	2 blocks of 3 mins each of continuous angle reproduction for each leg, self-selected pace, 3 second holding of the position, 3 min break between blocks, the angle used was the midpoint of the 3s hold. For analysis, the two 3-min blocks per leg were appended to one 6-min block. Data collected 1.5 months, 3-4 months, and 6 months post ACLR, healthy controls: one session only. Data exclusion: Indivi…

## Sheet: Outcomes table
* Validation reference codes: I — in-study criterion comparison; P — prior literature cited for validity with no in-study criterion; N — not reported
category	Study	Validation reference*	Device Type	Outcome Measures	Validation reference	Validation Metrics	Translation	Rotation	Linear	Angular	Linear	Angular	Forces	Moment/torque	Temporospatial	Title	PROMs	Accuracy Metrics vs Reference	Task
Laxity tests	[51] Lopomo et al.	I	Accelerometer	Three-dimensional acceleration of tibia	Commercial navigation system	Correlation with navigation system (a-p acceleration): - Good positive correlation rs = 0.72, - standard error = 0.80 - moderate linear regression R² = 0.51				- Three-dimensional acceleration of tibia						Quantitative assessment of pivot-shift using inertial sensors.		Correlation with navigation system (a-p acceleration): - Good positive correlation rs = 0.72, - standard error = 0.80 - moderate linear regression R² = 0.51	Pivot-shift test
Laxity tests	[56] Kubo et al.	I	Electromagnetic sensor	Tibial posterior translation, tibial lateral translation, max posterolaterally directed velocity	Preliminary cadaveric comparison vs bone-pinned sensors (criterion) to assess bone–skin motion. Also reports convergent validity vs IKDC clinical grading (clinical, not a quantitative gold standard).	Cadaveric criterion comparison: r = 0.995; max translation error = 0.85 mm	- Tibial posterior translation, - tibial lateral translation		- Max posterolaterally directed velocity							Reliability and usefulness of a new in vivo measurement system of the pivot shift .		Cadaveric criterion comparison: r = 0.995; max translation error = 0.85 mm	Pivot-shift test
Laxity tests	[55] Yagi et al.	I	Electromagnetic sensor	Tibial linear acceleration	Cadaveric experiment with bone-mounted sensors	Cadaveric criterion comparison: r = 0.995; max translation error = 0.85 mm					- Tibial linear acceleration					Double-bundle ACL reconstruction can improve rotational stability.		Cadaveric criterion comparison: r = 0.995; max translation error = 0.85 mm	Pivot-shift test
Laxity tests	[41] Labbé et al.	I	IMU (9 axis)	Tibial velocity spike, femoral velocity spike, tibial acceleration drop, femoral acceleration drop	Optical motion capture system	Angular accuracy errors in comparison with optical motion capture system: - mean heading error = 2.57 ± 1.08°, - average pitch angle error = 0.78 ± 0.05°, - average roll angle error = 0.72 ± 0.06°			- Tibial velocity spike, - femoral velocity spike		- Tibial acceleration drop, - femoral acceleration drop					Quantitative pivot shift assessment using combined inertial and magnetic sensing		Angular accuracy errors in comparison with optical motion capture system: - mean heading error = 2.57 ± 1.08°, - average pitch angle error = 0.78 ± 0.05°, - average roll angle error = 0.72 ± 0.06°	Pivot-shift test (on injured and uninjured knee).
Laxity tests	[26] Bellitti et al.	I	IMU (9 axis) + stretchable strain sensors	Anterior-posterior translation, medial-lateral translation, internal-external rotation, flexion-extension rotation, adduction-abduction rotation	Marker-based optoelectronic stereophotogrammetric system (angles), AP translation had clinical Lachman check only	Internal-external rotation: - absolute angle difference between max values obtained from the brace and the optoelectronic system = 2° – 13°, - relative percentage error = 23% – 36% (difficulty in capturing IE rotation accurately), Flexion-extension rotation: - absolute angle difference between max values obtained from the brace and the optoelectronic system = 1° – 30°, - relative percentage error…	- Anterior-posterior (AP) translation, - Medial-lateral (ML) translation	- Internal-external (IE) rotation, - Flexion-extension (FE) rotation, - Adduction-abduction (AA) rotation								Smart brace for static and dynamic knee laxity measurement		Internal-external rotation: - absolute angle difference between max values obtained from the brace and the optoelectronic system = 2° – 13°, - relative percentage error = 23% – 36% (difficulty in capturing IE rotation accurately), Flexion-extension rotation: - absolute angle difference between max values obtained from the brace and the optoelectronic system = 1° – 30°, - relative percentage error…	Lachman test, Anterior drawer test, Pivot-shift test.
Laxity tests	[64] Deiss et al.	I	Inductive displacement sensor	Anterior tibial translation	Lachmeter (digital Rolimeter)	Good validity against Lachmeter: - ICC>0.89, - systematic bias = -0.18 mm, - LOA = -3.38 mm, 3.01 mm	- Anterior tibial translation									Test-retest reliability and concurrent validity assessment of a novel high-frequency sensor device for anterior tibial translation measurement in loaded and unloaded condition: an exploratory cross-sectional study.		Good validity against Lachmeter: - ICC>0.89, - systematic bias = -0.18 mm, - LOA = -3.38 mm, 3.01 mm	Lachman test, loaded bipedal standing position with external perturbation force.
Laxity tests	[50] Musahl et al.	P	Accelerometer	Lateral-compartment tibial translation, lateral-compartment tibial acceleration	Previous literature	NR	- Lateral-compartment tibial translation				- Lateral-compartment tibial acceleration							NR	Pivot-shift test
Laxity tests	[49] Diermeier et al.	P	Accelerometer + image-analysis system (for lateral compartment translation)	Anterior tibial translation (video analysis), Tibial acceleration	Prior literature cited, no in-study criterion comparison.	From prior literature: image-analysis software accuracy > 92%; no KiRA criterion-accuracy metrics reported	- Anterior tibial translation (video analysis)				- Tibial acceleration					Patient-Reported and Quantitative Outcomes of Anatomic Anterior Cruciate Ligament Reconstruction With Hamstring Tendon Autografts	- IKDC, - CKRS, - Marx activity rating scale, - ADLS	From prior literature: image-analysis software accuracy > 92%; no KiRA criterion-accuracy metrics reported	Pivot-shift test.
Laxity tests	[54] Kuroda et al.	P	Electromagnetic sensor	Coupled anterior tibial translation (c-ATT), acceleration of posterior translation (APT)	No direct validation, accuracy based on prior work and technical specifications quoted	From prior literature (Kubo 2007 cadaveric vs bone pins): r = 0.995; max translation error = 0.85 mm (not re-tested in this study)	- Coupled anterior tibial translation (c-ATT)				- Acceleration of posterior translation (APT)					Intraoperative Measurement of Pivot Shift by Electromagnetic Sensors		From prior literature (Kubo 2007 cadaveric vs bone pins): r = 0.995; max translation error = 0.85 mm (not re-tested in this study)	Pivot-shift test.
Laxity tests	[42] Portillo-Ortiz et al.	P	Smartphone (accelerometer + gyroscope)	Angular velocity (rotational laxity measurement) 3-axis	Clinician IKDC pivot-shift grade used as reference labels; no external gold standard in this cohort. Prior literature (e.g., KT-1000) cited for context	Accuracy 94.7%, Precision 98.0%, Recall 96.6%, F1 97.3%; AUC 0.80 (model performance vs clinical grading, not device criterion validity)				- Angular velocity (rotational laxity measurement) 3-axis								Accuracy 94.7%, Precision 98.0%, Recall 96.6%, F1 97.3%; AUC 0.80 (model performance vs clinical grading, not device criterion validity)	Pivot-shift test
Laxity tests	[53] Labbe et al. 2010	N	Electromagnetic sensor	AP/ML/total tibial translation magnitude, tibial internal-external rotation magnitude, tibial adduction-abduction magnitude, AP/ML/total translation velocity, tibial internal-external rotation angular velocity, tibial adduction-abduction angular velocity, AP/ML/total translation accelerations, tibial internal-external rotation angular acceleration, tibial adduction-abduction angular acceleration	NR	NR	- AP tibial translation magnitude, - ML tibial translation magnitude, - total tibial translation magnitude	- Tibial internal-external rotation magnitude, - tibial adduction-abduction magnitude	- AP translation velocity, - ML translation velocity, - total translation velocity	- Tibial internal–external rotation angular velocity, - tibial adduction-abduction angular velocity,	- AP translation accelerations, - ML translation accelerations, - total translation accelerations	- Tibial internal–external rotation angular acceleration, - tibial adduction-abduction angular acceleration,						NR	Pivot-shift test
Laxity tests	[47] Kawanishi et al.	N	IMU (6 axis)	Tibial external rotational angular velocity, tibial acceleration	NR	NR				- Tibial external rotational angular velocity	- Tibial acceleration					Preoperative Knee Instability Affects Residual Instability as Evaluated by Quantitative Pivot-Shift Measurements During Double-Bundle ACL Reconstruction		NR	Pivot-shift test intraoperatively: 1) before the reconstruction on both ACL defficient (ACLD) and intact (ACLI) knees, 2) after temporary fixation on ACLR knee.
Joint kinematics	[39] Fan et al.	I	IMU (9 axis)	Knee internal rotation, knee abduction, knee flexion	Optical motion capture system	Peak knee flexion: ICC = 0.99 (excellent), LOA = -1.23° to 2.65°, bias = 0.71° Peak knee abduction: ICC = 0.87 (good), LOA = -7.99° to 6.85°, bias = -0.57° RMSEs of continuous angle estimates: – Knee flexion = 1.07° (1.5%) – Knee abduction = 2.87° (19.1%) – Knee internal rotation = 2.64° (17.6%) Average estimation error (mean ± SD): – Knee flexion = -0.32 ± 1.02° – Knee abduction = 0.46 ± 2.83° –…		- Knee internal rotation, - knee abduction, - knee flexion								IMU-based knee flexion, abduction and internal rotation estimation during drop landing and cutting tasks		Peak knee flexion: ICC = 0.99 (excellent), LOA = -1.23° to 2.65°, bias = 0.71° Peak knee abduction: ICC = 0.87 (good), LOA = -7.99° to 6.85°, bias = -0.57° RMSEs of continuous angle estimates: – Knee flexion = 1.07° (1.5%) – Knee abduction = 2.87° (19.1%) – Knee internal rotation = 2.64° (17.6%) Average estimation error (mean ± SD): – Knee flexion = -0.32 ± 1.02° – Knee abduction = 0.46 ± 2.83° –…	Bilateral drop landing from a 30 cm platform, unilateral drop landing from a 30 cm platform (landing on the dominant leg), cutting task: forward jump and cut left or right at 45° based on a cue, followed with a 2.5 m sprint.
Joint kinematics	[63] Busch et al.	P	Electrogoniometer	Knee joint angle (absolute error, constant error, variable error)	Previous literature	NR		- Knee joint angle (absolute error, constant error, variable error)										NR	Active joint position sense (open chain): starting position: 90° knee flexion, target position: 50° knee flexion, hold target 3 s; both limbs, starting limb randomised. No visual feedback.
Joint kinematics	[62] Nyffenegger et al.	P	Electrogoniometer	Knee joint angle (absolute angular error) (JPS)	Previous literature	NR		- Knee joint angle (absolute angular error)										NR	Active joint position sense (open chain): starting position: 90° knee flexion, target position: 50° knee flexion, hold target 3 s; both limbs, starting limb randomised. No visual feedback.
Joint kinematics	[44] Mengis et al.	P	IMU (6 axis)	Knee displacement (mm), extension/flexion angles, knee displacement (degrees), angle reproduction angle (JPS)	Prior literature (video motion analysis); no in-study criterion comparison.	From prior literature: ROM 1–2° vs VMA; jump timing almost identical; none new in the study.	- Knee displacement (mm)	- Extension/flexion angles, - knee displacement (degrees), - angle reproduction angle (joint position sense)								A Novel Sensor-Based Application for Home-Based Rehabilitation Can Objectively Measure Postoperative Outcomes following Anterior Cruciate Ligament Reconstruction	- International Knee Documentation Committee Subjective Knee Form (IKDC-SKF), - Lysholm Score, - Tegner Activity Scale	From prior literature: ROM 1–2° vs VMA; jump timing almost identical; none new in the study.	The rehabilitation program was adapted individually to patients and included: - ROM tests (passive and active extension/flexion, and extension deficit), - coordination tests (one leg stance, angle reproduction, one leg squat, Y-Balance test) - strength/speed tests (vertical jump, distance jump, side hop, drop jump, speedy jump).
Joint kinematics	[43] Niederer et al.	P	IMU (6 axis)	Knee displacement, angle reproduction error (JPS)	Prior literature cited; no in-study criterion comparison	NR	- Knee displacement (mm)	- Angle reproduction error (JPS)								Functional outcomes after anterior cruciate ligament reconstruction: unravelling the role of time between injury and surgery, time since reconstruction, age, gender, pain, graft type, and concomitant injuries		NR	Joint position sense, bipedal drop jump (frontal step, drop, reactive jump with the shortest ground contact) one-legged counter movement jumps, one legged speedy jumps, side hops (within 30 s)
Joint kinematics	[34] Yona et al.	P	IMU (9 axis)	Knee flexion angle	Previous literature	NR		- Knee flexion angle (sagittal)										NR	Ascending and descending a flight of 20 stairs (17 cm rise, 30 cm run)
Joint kinematics	[35] Di Paolo et al.	P	IMU (9 axis)	Knee flexion angle, knee valgus angle	Previous literature	NR		- Knee flexion angle, - knee valgus angle										NR	Frontal sprint with deceleration to a stable single-support stop and a pre-planned 90° sidestep cut.
Joint kinematics	[38] Baldazzi et al.	P	IMU (9 axis)	Tibial angular displacement- RMS of angular velocity (foot and leg), peak angular velocity (foot and leg), RMS of acceleration (foot and leg), sway path (tibia), sway area (tibia), sway area eccentricity (tibia)	Previous literature cited; no in-study criterion comparison.	NR		- Tibial angular displacement		- RMS of angular velocity (foot and leg), - peak angular velocity (foot and leg).	- RMS of acceleration (foot and leg), - sway path (tibia), - sway area (tibia), - sway area eccentricity (tibia).					Reliability of wearable sensors-based parameters for the assessment of knee stability		NR	Single leg squat (SLS), Crossover hop test (CHT).
Joint kinematics	[52] Schmitz et al.	N	Electromagnetic sensor	Anterior tibial translation, knee-flexion excursion, peak knee-flexion angular acceleration (secondary outcome)	NR	NR	- Anterior tibial translation	- Knee-flexion excursion				- Peak knee-flexion angular acceleration (secondary outcome)				Neuromuscular fatigue and tibiofemoral joint biomechanics when transitioning from non–weight bearing to weight bearing.		NR	Weight acceptance simulation in supine position: 40% body weight axial compressive load application to the bottom of the foot; participants instructed to maintain 20° knee flexion.
Joint kinematics	[48] Dowling et al.	N	IMU (6 axis)	Max knee flexion angle, first peak of thigh coronal angular velocity	NR	NR		- Max knee flexion angle		- First peak of thigh coronal angular velocity						Inertial sensor-based feedback can reduce key risk metrics for anterior cruciate ligament injury during jump landings.		NR	Bilateral support drop-jump off involving a 36 cm box, landing on both feet and a maximum height vertical jump.
Joint kinematics	[40] Albano et al.	N	IMU (9 axis)	Maximal Lyapunov Exponent (LyE) of knee flexion–extension angle	NR	NR		- Maximal Lyapunov Exponent (LyE) of knee flexion–extension angle								Nonlinear analysis of knee kinematic variability after ACL reconstruction for the return to sport		NR	Treadmill walking.
Joint kinematics	[37] Button et al.	N	IMU (9 axis)	Knee joint angle waveforms in sagittal and frontal planes	NR	NR		- Knee joint angle waveforms in sagittal and frontal planes								A standardised template for reporting lower limb kinematic waveform movement compensations from a sensor-based portable clinical movement analysis toolkit.		NR	Overground gait, double-leg squat, stair ascent.
Loading proxies / kinetics	[61] Peebles et al.	I	Force sensing insole	Peak impact force (IPF), loading rate (LR), impulse (IMP) (total force applied over time), LSI for IP/LR/IMP	Force plates	Validity at 100 Hz: - Stop jump: ICC 0.685 – 0.982 (moderate to excellent) - Single hop: ICC 0.366 – 0.860 (poor to good) Validity at 200 Hz (newer generation insoles): - Stop jump: ICC 0.821 – 0.987 - Single hop: ICC 0.756 – 0.949 Systematic bias: insoles underestimate force-plate loads; LSI generally comparable to plates.							- Peak impact force (IP), - loading rate (LR), - impulse (IMP) (total force applied over time), - LSI for IP/LR/IMP			Validity and Repeatability of Single-Sensor Loadsol Insoles during Landing		Validity at 100 Hz: - Stop jump: ICC 0.685 – 0.982 (moderate to excellent) - Single hop: ICC 0.366 – 0.860 (poor to good) Validity at 200 Hz (newer generation insoles): - Stop jump: ICC 0.821 – 0.987 - Single hop: ICC 0.756 – 0.949 Systematic bias: insoles underestimate force-plate loads; LSI generally comparable to plates.	Single-leg single hop for distance, bilateral stop jumps.
Loading proxies / kinetics	[45] Sun et al.	I	IMU (6 axis)	Vertical ground reaction force (vGRF), external Knee Extension Moment (KEM)	Force plates and optical motion capture system	Vertical Ground Reaction Force (vGRF): Single-leg landings: – R² = 0.88 ± 0.12 – RMSE = 0.25 ± 0.13 BW – rRMSE = 0.07 ± 0.04 Double-leg landings: – R² = 0.85 ± 0.11 – RMSE = 0.18 ± 0.06 BW – rRMSE = 0.08 ± 0.03 Knee Extension Moment (KEM) Single-leg landings: – R² = 0.84 ± 0.14 – RMSE = 0.54 ± 0.18 BW·BH – rRMSE = 0.10 ± 0.04 Double-leg landings: – R² = 0.84 ± 0.12 – RMSE = 0.38 ± 0.10 BW·BH – rR…							- Vertical ground reaction force (vGRF)	- External Knee Extension Moment (KEM)		Real-Time Ground Reaction Force and Knee Extension Moment Estimation During Drop Landings Via Modular LSTM Modeling and Wearable IMUs			Double-leg drop landing from a 30 cm platform, single-leg drop landing from a 30 cm platform.
Loading proxies / kinetics	[36] Benjaminse et al.	I	IMU (9 axis)	Knee abduction moment (KAM) class (classification models), peak KAM (regression models)	Motion capture and force plates to compute ground-truth peak KAM in the lab; IMU provided kinematic predictors (models trained with 5-fold CV and evaluated on a 20% held-out test set)	Classification model: - accuracy = 72.6 – 79.5%, - AUC = 0.81 – 0.85, - TPR = 72.6 – 89.0%. Regression model: - R² = 0.33 – 0.46, - RMSE = 0.936 – 1.078 Nm/BW								- Knee abduction moment (KAM) class (classification models), - peak KAM (regression models)		Application of Machine Learning Methods to Investigate Joint Load in Agility on the Football Field: Creating the Model, Part I		Classification model: - accuracy = 72.6 – 79.5%, - AUC = 0.81 – 0.85, - TPR = 72.6 – 89.0%. Regression model: - R² = 0.33 – 0.46, - RMSE = 0.936 – 1.078 Nm/BW	Unanticipated sidestep cutting movements: 5 m approach run, single-leg landing (preferred leg), followed by a 40–50° change in direction and sprinting through a gate 5 m away. The direction of the cut was unanticipated (a mirror exercise format).
Loading proxies / kinetics	[60] Peebles et al.	P	Force sensing insole	Peak impact force (IPF), - loading rate (LR), impulse (IMP) (total force applied over time), LSI for IP/LR/IMP	Previous literature	From prior literature (Peebles 2018 vs force plates): ICC ranges 0.366–0.982 (100 Hz) and 0.756–0.987 (200 Hz); 200 Hz more accurate (not re-tested in this study)							- Peak impact force (IP), - loading rate (LR), - impulse (IMP) (total force applied over time), - LSI for IP/LR/IMP			Associations between Distance and Loading Symmetry during Return to Sport Hop Testing		From prior literature (Peebles 2018 vs force plates): ICC ranges 0.366–0.982 (100 Hz) and 0.756–0.987 (200 Hz); 200 Hz more accurate (not re-tested in this study)	Single hop, triple hop, crossover hop test.
Loading proxies / kinetics	[59] Luftglass et al.	P	Force sensing insole	Peak impact force, impulse (total force applied over time), LSI derived from the above metrics	Previous literature	NR							- Peak impact force, - impulse (total force applied over time), - LSI derived from the above metrics					NR	Seven bilateral drop vertical jumps (DVJ) and seven unilateral drop landings on each leg; DVJ: jump from 31 cm box, land at 50% body height distance, then jump up; Unilateral: drop from 31 cm box and land on the same foot.
Loading proxies / kinetics	[57] Cherelstein et al.	P	Force sensing insole	Peak impact force (PIF), instantaneous loading rate (ILR), average loading rate (ALR), impulse (area under the force–time curve from heel strike to toe-off, LSI derived from the above metrics	Prior literature cited; no in-study criterion comparison. Authors note loadsol insoles show good–excellent validity vs force plates and that insole forces are strongly associated with knee extension moment symmetry measured via 3D motion analysis	NR							- Peak impact force (PIF), - instantaneous loading rate (ILR), - average loading rate (ALR), - impulse (area under the force–time curve from heel strike to toe-off) - LSI derived from the above metrics			Evaluating Gait with Force Sensing Insoles 6 Months after Anterior Cruciate Ligament Reconstruction: An Autograft Comparison	- IKDC, - ACL-RSI	NR	Self-paced treadmill walking.
Loading proxies / kinetics	[58] Cherelstein et al.	P	Force sensing insole	Peak impact force (PIF), average loading rate, impulse, LSI derived from the above metrics	Loadsoles were validated in previous studies against force plate.	NR							- Peak impact force (PIF), - average loading rate, - impulse - LSI derived from the above metrics			Patients With a Quadriceps Tendon Autograft Demonstrate Greater Asymmetry in Landing Kinetics Than Patients With a Bone-Patellar Tendon-Bone Autograft 6 Months After Anterior Cruciate Ligament Reconstruction	- IKDC, - ACL-RSI	NR	Bilateral drop vertical jump — Standing atop a 30-cm box positioned at half the height of the individual’s body from a landing target marked on the floor, the task involves jumping toward the target. Upon landing, the individual must immediately execute a vertical jump, aiming for maximum height.
Validated temporospatial proxies	[46] Ahmadian et al.	I	IMU (6 axis)	Foot-ground initial contact (IC) instants, foot-ground terminal contact (TC) instances, flying and landing times, individual distances, foot forwards progression distances, time and distance based LSI	Motion capture system, measuring tape for total distance & LSI	High validity, IMU system showed low error margins when compared to motion capture median [IQR] errors were: - individual hops distance = 4.4% [2.08 – 7.69%] - total TSLH progression = 2.4% [1.03 – 4.01%] - IC time = 2 [22] ms - TC time = 12 [24] ms - Flying time = -4 [18] ms - Landing time = 6 [18] ms vs measuring tape: - total distance relative error (median [IQR]): 2.9% [3.5%] (injured), 3.2% …									- Foot-ground initial contact (IC) instants, - foot-ground terminal contact (TC) instances, - flying and landing times, - individual distances, - foot forwards progression distances, - time and distance based LSI	Quantification of Triple Single-Leg Hop Test Temporospatial Parameters: A Validated Method using Body-Worn Sensors for Functional Evaluation after Knee Injury	KOOS subscales: - second flying time vs KOOS Symptom r = 0.660; ADL r = 0.448. - distances (injured side) vs KOOS Symptom r = 0.40 – 0.50; ADL r = 0.41 – 0.43	High validity, IMU system showed low error margins when compared to motion capture median [IQR] errors were: - individual hops distance = 4.4% [2.08 – 7.69%] - total TSLH progression = 2.4% [1.03 – 4.01%] - IC time = 2 [22] ms - TC time = 12 [24] ms - Flying time = -4 [18] ms - Landing time = 6 [18] ms vs measuring tape: - total distance relative error (median [IQR]): 2.9% [3.5%] (injured), 3.2% …	Criterion-related validation: Triple single-leg hop with 10-second periods of standing still before and after each trial. Construct validation: Triple single-leg hop with 5-second periods of standing still before and after each trial.
